# Supplementary material for: Experiences and Perspectives of Marketing Authorisation Holders towards Medication Safety Monitoring during Pregnancy: A Pan-European Qualitative Analysis
Source: Int J Environ Res Public Health. 2022 Apr 2;19(7):4248. doi: 10.3390/ijerph19074248 (PMC8998770; doi:10.3390/ijerph19074248)
Supplement: Supplementary file 1 [file ijerph-19-04248-s001.zip]

Archive with 1 entries (1 files):
- ijerph-1586207-supplementary.pdf
